# Supplementary material for: MreB polymers and curvature localization are enhanced by RodZ and predict E. coli's cylindrical uniformity
Source: Nat Commun. 2018 Jul 18;9:2797. doi: 10.1038/s41467-018-05186-5 (PMC6052060; doi:10.1038/s41467-018-05186-5)
Supplement: Supplementary file 4 — Supplementary Data 1 [file 41467_2018_5186_MOESM4_ESM.xlsx]

## Sheet: Sheet1
condition name (excel)	Strain description	Strain name	Shape (categorical)	Samples to compare to (IDX)	total number of cells	number of polymers < 200 nm	total number of polymers > 200 nm	number of polymers > 4000 nm	total number of all detected polymers		cell radius	cell length	cell area	cell volume	3D_IDD	2D_IDD		average total length of polymer in a single cell	average number of polymers >200 nm in a single cell	average total number of polymers in a single cell	binnedEnrichmentLT2	binnedEnrichmentGT2	enrichmentAsymmetryplusLT2minusGT2	mean polymer angle	angle IQR (degrees)	average membrane fraction	Average polymer length	characteristic length of polymers
1	WT		'rod'	---	245	1229	1623	0	2852		561.112	4889.53	1.71711e+07	4.43987e+09	0.195	0.322		3415.09	6.62449	11.6408	1.07887	0.701881	0.376991	90.7304	22.0165	0.627575	515.525	315.525
2	ΔrodZ		'round'	1	329	899	1277	2	2178		665.761	2419.19	1.10672e+07	3.33494e+09	0.296	0.446		1974.99	3.88146	6.62006	0.955186	0.968292	-0.0131066	90.112	27.1079	0.582702	508.826	308.826
3	S14A		'rod'	1	428	1641	2155	0	3796		517.414	3839.47	1.26014e+07	3.0866e+09	0.208	0.321		2690.53	5.03505	8.86916	1.09484	0.83406	0.260782	92.2811	22.4342	0.614407	534.361	334.361
4	S14A ΔrodZ		'rod'	3	342	1096	1788	1	2885		604.806	3987.11	1.57701e+07	4.53651e+09	0.22	0.324		2732.91	5.22807	8.43567	1.10201	0.80972	0.292293	92.3848	22.4482	0.6007	522.737	322.737
5	E143A		'rod'	1	361	1086	1961	1	3048		559.492	4315.45	1.52158e+07	3.91748e+09	0.202	0.302		3216.66	5.43213	8.44321	1.13941	0.649177	0.490236	89.581	17.4794	0.577031	592.155	392.155
6	E143A ΔrodZ		'round'	5	248	508	894	9	1411		684.731	3463.65	1.55412e+07	5.00799e+09	0.255	0.385		2360.97	3.60484	5.68952	1.10987	0.90231	0.20756	89.3579	20.7745	0.53245	654.944	454.944
7	Y183N		'round'	1	390	1407	1530	1	2938		592.597	3044.45	1.35509e+07	3.81602e+09	0.315	0.4		2076.19	3.92308	7.53333	1.05694	0.852322	0.204615	88.8856	21.3013	0.533822	529.226	329.226
8	MreB_WT ΔrodZ + pTrc RodZ 1-337	RM510	'rod'	---	299	1854	2452	0	4306		592.92	5665.02	2.20882e+07	6.10876e+09	0.195	0.295		4246.94	8.20067	14.4013	1.06989	0.64699	0.422895	91.1929	34.694	0.612333	517.877	317.877
9	ΔrodZ + pTrc vector		'round'	---	293	960	1587	0	2547		775.356	2554.83	1.46433e+07	4.83862e+09	0.293	0.425		2843.76	5.41638	8.69283	0.994439	0.988869	0.00557012	90.4404	33.7307	0.622619	525.029	325.029
10	MreB_WT ΔrodZ + pTrc RodZ 59-337	RM543	irregular rod'	8,9	242	1177	1964	1	3142		730.009	4381.23	2.19602e+07	7.27381e+09	0.246	0.335		4245.98	8.1157	12.9835	1.0378	0.795678	0.242117	91.6346	40.5004	0.65668	523.181	323.181
11	MreB_WT ΔrodZ + pTrc RodZ 70-337	RM541	'round'	8,9	254	1030	1631	4	2665		813.498	3578.36	2.08282e+07	7.63987e+09	0.271	0.373		3499.53	6.42126	10.4921	1.01858	0.866578	0.152006	89.967	34.6341	0.588792	544.991	344.991
12	MreB_WT ΔrodZ + pTrc RodZ 83-337	RM523	'round'	8,9	238	1008	1766	1	2775		808.196	3667.16	2.10839e+07	7.68846e+09	0.268	0.362		3999.53	7.42017	11.6597	1.02987	0.832414	0.197456	91.1871	37.3982	0.618481	539.008	339.008
13	MreB_WT ΔrodZ + pTrc RodZ 1-337	RM510	'rod'	---	267	1261	2008	0	3269		551.303	4456.07	1.69338e+07	4.50053e+09	0.195	0.31		3929.79	7.5206	12.2434	1.07485	0.747027	0.32782	90.9754	29.8026	0.582711	522.537	322.537
14	ΔrodZ + pTrc vector		'round'	---	261	725	1334	0	2059		776.158	2427.01	1.34917e+07	4.33044e+09	0.293	0.416		2612.89	5.11111	7.88889	0.994324	0.963762	0.0305618	90.9871	29.7579	0.62506	511.218	311.218
15	MreB_WT ΔrodZ + pTrc RodZ 1-155	RM481	'rod'	13,14	286	1359	2156	0	3515		614.955	4686.23	1.96442e+07	5.70356e+09	0.2	0.319		4004.75	7.53846	12.2902	1.08664	0.665849	0.420794	91.7443	33.2565	0.576282	531.242	331.242
16	MreB_WT ΔrodZ + pTrc RodZ 1-142	RM482	irregular rod'	13,14	458	1006	2091	0	3097		611.319	2825.45	1.16426e+07	3.18071e+09	0.24	0.382		2561.37	4.5655	6.76201	1.19291	0.724531	0.468375	90.0047	29.0755	0.531123	561.027	361.027
17	MreB_WT ΔrodZ + pTrc RodZ 1-111	RM483	'round'	13,14	335	907	1547	1	2455		653.016	2612.44	1.20159e+07	3.53623e+09	0.265	0.391		2384.96	4.61791	7.32836	1.07285	0.876256	0.196592	90.2795	30.3988	0.557481	516.458	316.458
18	E143A ΔrodZ + pTrc vector	RM583	irregular rod'	---	280	559	931	4	1506		566.625	3100.65	1.11906e+07	2.9367e+09	0.289	0.404		1869.76	3.36786	5.37857	1.00793	0.916153	0.0917736	89.8409	34.3456	0.552825	554.01	354.01
19	E143A ΔrodZ + pTrc E143A	RM581	'rod'	18	420	1153	1655	4	2812		534.34	3538.37	1.19717e+07	3.00845e+09	0.244	0.379		2147.16	3.94048	6.69524	1.02867	0.912475	0.116196	90.4285	22.9348	0.585597	544.898	344.898
